# Supplementary material for: Identification of TIMP1 as an inflammatory biomarker associated with temporal lobe epilepsy based on integrated bioinformatics and experimental analyses
Source: J Neuroinflammation. 2023 Jun 26;20:151. doi: 10.1186/s12974-023-02837-3 (PMC10294353; doi:10.1186/s12974-023-02837-3)
Supplement: Supplementary file 1 — Additional file 1: Table S1. Differentially expressed genes in the IRGcluster A group and IRGcluster B group. [file 12974_2023_2837_MOESM1_ESM.xls]

## Sheet: Table S1
id	logFC	AveExpr	t	P.Value	adj.P.Val	B
RGS1	2.63078	7.14093	20.039	1.87544e-41	2.74358e-37	81.4495
CEBPD	1.79554	8.74397	14.2862	2.32977e-28	1.70411e-24	53.0904
TIPARP	0.965316	7.93393	12.2488	2.2846e-23	1.03134e-19	42.1081
DDIT4	1.66523	8.40957	12.2119	2.81999e-23	1.03134e-19	41.9063
NFKBIA	1.37994	8.96758	12.092	5.58984e-23	1.63548e-19	41.2503
APOLD1	1.23206	7.32394	12.0257	8.16301e-23	1.99028e-19	40.8872
GADD45G	1.80918	7.27262	11.619	8.35018e-22	1.74507e-18	38.656
CEBPB	0.890695	9.49884	11.5664	1.12821e-21	2.06308e-18	38.3671
GPX1	0.726449	9.60464	11.4256	2.52513e-21	4.10446e-18	37.5934
PDK4	1.27951	7.76849	11.0472	2.20363e-20	3.22369e-17	35.5118
SDPR	0.948195	7.12146	10.9196	4.57308e-20	6.08178e-17	34.81
RASD1	1.07627	9.20839	10.549	3.81025e-19	4.64501e-16	32.7709
TSC22D3	0.643596	7.32944	10.4558	6.48973e-19	7.30294e-16	32.2585
SRGN	0.995627	8.42662	10.2617	1.96489e-18	2.05317e-15	31.1924
KLF2	0.842944	8.53426	9.99955	8.75258e-18	8.5361e-15	29.7542
FKBP5	1.49124	7.32208	9.92835	1.31227e-17	1.19982e-14	29.3643
CTGF	1.07018	8.40591	9.88287	1.69938e-17	1.46237e-14	29.1154
HERPUD1	0.58761	7.78001	9.25999	5.76279e-16	4.21519e-13	25.7211
GADD45A	0.673638	7.69182	9.07037	1.6717e-15	1.1116e-12	24.695
BCL6	0.602485	7.85178	8.84365	5.93798e-15	3.77681e-12	23.4737
ZFP36	1.48282	8.21014	8.78731	8.12803e-15	4.95437e-12	23.1711
CHST3	0.649945	7.27169	8.60251	2.26838e-14	1.32737e-11	22.1822
RHOB	0.833329	7.97913	8.59267	2.39545e-14	1.34781e-11	22.1297
CX3CR1	-1.10063	8.45339	-8.23228	1.74347e-13	9.39232e-11	20.2173
CLDN5	0.602489	9.01746	8.17684	2.3611e-13	1.15135e-10	19.9251
HES5	-0.83726	7.43329	-8.08752	3.84378e-13	1.75721e-10	19.4557
FOXQ1	-0.692006	6.92126	-8.07936	4.01841e-13	1.78137e-10	19.4129
MT1X	0.819012	11.3572	8.04831	4.75803e-13	2.04721e-10	19.2502
ZBTB16	0.707529	7.33074	8.03715	5.05571e-13	2.11314e-10	19.1917
KLF9	0.743469	9.63945	7.72167	2.77989e-12	1.01668e-09	17.5503
GADD45B	0.645396	6.64159	7.50233	8.96971e-12	3.05158e-09	16.4226
JUN	0.8345	9.16773	7.39697	1.5678e-11	4.98595e-09	15.8852
CDKN1A	0.833545	7.19129	7.32591	2.28105e-11	6.95199e-09	15.5245
DUSP1	1.34096	9.06773	6.58941	1.0181e-09	2.52436e-07	11.8739
EMP1	0.844086	7.73316	6.33198	3.6809e-09	8.28429e-07	10.641
SOX18	-0.708336	7.41598	-6.00008	1.85991e-08	3.36738e-06	9.0894
IRF8	-0.589413	7.74005	-5.9642	2.21007e-08	3.71621e-06	8.92436
ADM	0.608564	7.37712	5.47942	2.15079e-07	2.78441e-05	6.75122
CD74	0.701209	9.46943	5.23701	6.44129e-07	7.59916e-05	5.70678
FOSB	1.157	7.73445	5.2264	6.75355e-07	7.90382e-05	5.66176
SPP1	0.803061	9.98763	4.9237	2.54454e-06	0.000238616	4.40241
BTG2	0.610085	8.1209	4.77753	4.74491e-06	0.000385047	3.81241
ANXA1	0.659188	8.40454	4.5497	1.22377e-05	0.000821216	2.91765
TIMP1	0.593605	9.42812	4.36213	2.61005e-05	0.00151274	2.20466
APOC1	0.740237	8.12769	3.93395	0.000135717	0.00549972	0.661732
SST	-0.585847	8.2992	-3.77929	0.000239189	0.00808105	0.134886
EGR1	0.70515	9.46585	3.47498	0.000696138	0.0166674	-0.852013
ADAD2	0.625476	7.50402	3.36705	0.00100139	0.0215431	-1.18568
