# Supplementary material for: Identification of TIMP1 as an inflammatory biomarker associated with temporal lobe epilepsy based on integrated bioinformatics and experimental analyses
Source: J Neuroinflammation. 2023 Jun 26;20:151. doi: 10.1186/s12974-023-02837-3 (PMC10294353; doi:10.1186/s12974-023-02837-3)
Supplement: Supplementary file 2 — Additional file 2: Table S2. The abundance of 23 immune cell subtypes in TLE patients. [file 12974_2023_2837_MOESM2_ESM.xls]

## Sheet: Table S2
id	GSM1565578	GSM1565579	GSM1565580	GSM1565581	GSM1565582	GSM1565583	GSM1565584	GSM1565585	GSM1565586	GSM1565587	GSM1565588	GSM1565589	GSM1565590	GSM1565591	GSM1565592	GSM1565593	GSM1565594	GSM1565595	GSM1565596	GSM1565597	GSM1565598	GSM1565599	GSM1565600	GSM1565601	GSM1565602	GSM1565603	GSM1565604	GSM1565605	GSM1565606	GSM1565607	GSM1565608	GSM1565609	GSM1565610	GSM1565611	GSM1565612	GSM1565613	GSM1565614	GSM1565615	GSM1565616	GSM1565617	GSM1565618	GSM1565619	GSM1565620	GSM1565621	GSM1565622	GSM1565623	GSM1565624	GSM1565625	GSM1565626
Activated.B.cell	0.325243	0.302974	0.279198	0.344134	0.243424	0.299021	0.30863	0.283297	0.215846	0.271674	0.291338	0.279978	0.343434	0.340813	0.296281	0.310607	0.323731	0.334004	0.303468	0.300728	0.250674	0.325682	0.34004	0.298521	0.270108	0.325476	0.263071	0.279883	0.325986	0.295371	0.312331	0.324423	0.304289	0.232371	0.339977	0.281264	0.262938	0.345389	0.342982	0.369612	0.275493	0.348372	0.32429	0.277134	0.249693	0.256119	0.273409	0.333839	0.24997
Activated.CD4.T.cell	0.498031	0.440485	0.474748	0.481062	0.436694	0.456682	0.552244	0.443637	0.497436	0.475666	0.540065	0.527127	0.489086	0.457185	0.47778	0.507278	0.479328	0.554819	0.447616	0.465486	0.51806	0.494714	0.575315	0.532151	0.48047	0.47516	0.531445	0.501954	0.513368	0.443381	0.536884	0.544942	0.573416	0.464172	0.529852	0.551147	0.52242	0.447564	0.596898	0.545204	0.460511	0.510113	0.487946	0.529863	0.44333	0.467901	0.489114	0.450441	0.412962
Activated.CD8.T.cell	0.592699	0.5518	0.592857	0.665657	0.594692	0.60924	0.696661	0.615383	0.584924	0.61233	0.61058	0.629473	0.656462	0.571981	0.611066	0.55971	0.611543	0.595661	0.583179	0.605963	0.619879	0.626418	0.781868	0.567468	0.595048	0.616594	0.624287	0.602177	0.607167	0.608671	0.655559	0.661156	0.620064	0.542615	0.604844	0.641598	0.624004	0.560538	0.694382	0.649539	0.538568	0.660553	0.598645	0.664946	0.600521	0.619276	0.615593	0.610696	0.568604
Activated.dendritic.cell	0.765702	0.810856	0.732377	0.782767	0.773837	0.757923	0.803132	0.76509	0.792675	0.761602	0.758867	0.786165	0.714849	0.758282	0.765235	0.782719	0.767826	0.80586	0.798976	0.786773	0.758389	0.806611	0.81884	0.777009	0.75815	0.775633	0.769845	0.771657	0.796911	0.760837	0.794834	0.812921	0.757698	0.786398	0.78385	0.796595	0.78833	0.785251	0.819095	0.804112	0.791232	0.788584	0.783039	0.78159	0.768853	0.75522	0.779258	0.778561	0.755542
CD56bright.natural.killer.cell	0.749831	0.758472	0.76488	0.74873	0.761204	0.768015	0.775773	0.775599	0.738684	0.762304	0.740136	0.766697	0.75831	0.760031	0.723998	0.760267	0.763561	0.743251	0.753266	0.765906	0.715822	0.76631	0.768392	0.764354	0.779789	0.741084	0.753679	0.767874	0.793894	0.743452	0.787243	0.75159	0.723913	0.773508	0.754739	0.750049	0.777225	0.747008	0.79324	0.751464	0.74059	0.75834	0.761732	0.746546	0.77553	0.767612	0.763827	0.7271	0.765081
CD56dim.natural.killer.cell	0.807977	0.815418	0.807957	0.837366	0.803235	0.800521	0.809374	0.812651	0.84617	0.820725	0.811665	0.787527	0.762237	0.813364	0.771494	0.75197	0.801361	0.789424	0.8276	0.809655	0.81924	0.792271	0.841566	0.799542	0.779068	0.762354	0.820685	0.786474	0.778789	0.807759	0.785834	0.806897	0.774319	0.795454	0.774059	0.758969	0.847948	0.808982	0.82217	0.822202	0.764295	0.778468	0.763271	0.813609	0.819918	0.830386	0.832049	0.808725	0.836347
Eosinophil	0.449618	0.465485	0.476949	0.438262	0.359274	0.418679	0.422347	0.420295	0.467805	0.472987	0.472166	0.368733	0.503321	0.400625	0.519735	0.518581	0.369592	0.477272	0.408909	0.415234	0.454426	0.455616	0.511346	0.48465	0.499154	0.511818	0.474938	0.429895	0.498687	0.469422	0.525236	0.450578	0.43613	0.436393	0.469344	0.498578	0.481651	0.480682	0.468276	0.363963	0.37254	0.458526	0.52868	0.42696	0.412527	0.458592	0.429651	0.418056	0.422368
Gamma.delta.T.cell	0.687463	0.706225	0.692741	0.705719	0.636688	0.69515	0.748793	0.714437	0.679001	0.686571	0.6888	0.706838	0.700782	0.706262	0.698301	0.671629	0.692986	0.722804	0.718413	0.681868	0.720541	0.723627	0.734736	0.690578	0.704394	0.699767	0.704442	0.671203	0.698022	0.697377	0.694983	0.739612	0.692318	0.68645	0.708122	0.711774	0.72476	0.715576	0.751119	0.723661	0.70261	0.673865	0.693071	0.702559	0.673234	0.704153	0.708142	0.696845	0.680339
Immature..B.cell	0.415613	0.341994	0.419007	0.418859	0.32756	0.346357	0.534891	0.451225	0.403807	0.434268	0.399552	0.350021	0.431713	0.400661	0.430651	0.359246	0.451974	0.40871	0.376385	0.397086	0.357819	0.470351	0.521425	0.385063	0.367841	0.342717	0.418279	0.442967	0.396868	0.336633	0.339598	0.483746	0.407543	0.297459	0.349201	0.474504	0.421995	0.411863	0.486223	0.486773	0.296498	0.379299	0.320159	0.258579	0.311422	0.374901	0.416363	0.346112	0.407216
Immature.dendritic.cell	0.817411	0.832204	0.868864	0.889854	0.831239	0.866735	0.893655	0.840849	0.829175	0.859292	0.871915	0.828957	0.8325	0.840323	0.851294	0.829675	0.83002	0.859361	0.860772	0.840464	0.838766	0.847327	0.864369	0.855735	0.840821	0.827151	0.838881	0.871278	0.8734	0.828452	0.864635	0.888662	0.882516	0.808535	0.856365	0.844803	0.824546	0.813735	0.844665	0.877397	0.83048	0.888273	0.825446	0.825156	0.823301	0.849904	0.845965	0.846555	0.849523
MDSC	0.663942	0.659993	0.631571	0.777901	0.641622	0.649889	0.86627	0.749307	0.710908	0.714615	0.678715	0.666947	0.685187	0.608278	0.590391	0.577071	0.698036	0.78331	0.730156	0.636791	0.665826	0.743434	0.831547	0.707824	0.641205	0.58641	0.718014	0.694546	0.752555	0.658117	0.689451	0.817239	0.730008	0.569116	0.783741	0.715746	0.736955	0.648051	0.84717	0.738182	0.555594	0.653177	0.74061	0.748573	0.525435	0.626167	0.687475	0.616728	0.603431
Macrophage	0.597651	0.570046	0.608062	0.680609	0.579805	0.596916	0.728233	0.631193	0.66788	0.625227	0.600439	0.593107	0.60692	0.609573	0.634244	0.549403	0.578658	0.647195	0.603279	0.614202	0.596516	0.666753	0.667677	0.632557	0.622352	0.596917	0.651479	0.614809	0.583974	0.602212	0.625379	0.691065	0.603713	0.583975	0.630602	0.607344	0.557991	0.591727	0.699516	0.675171	0.645104	0.628056	0.647731	0.656936	0.566967	0.592829	0.590278	0.614503	0.589499
Mast.cell	0.548606	0.473308	0.52776	0.537695	0.415615	0.464206	0.62736	0.551918	0.500167	0.543311	0.583506	0.452649	0.5452	0.44392	0.487914	0.462032	0.418743	0.601355	0.421036	0.480386	0.520952	0.563289	0.576625	0.54863	0.54476	0.445785	0.515177	0.609704	0.531849	0.476667	0.57333	0.555137	0.63483	0.474625	0.50518	0.559168	0.544785	0.507645	0.576293	0.506993	0.384928	0.537917	0.537453	0.520701	0.395095	0.524294	0.488393	0.481271	0.504075
Monocyte	0.94231	0.929371	0.917967	0.967141	0.94528	0.941699	0.932318	0.934657	0.92568	0.949917	0.943594	0.90441	0.904099	0.927888	0.93428	0.956224	0.935131	0.942871	0.94505	0.992801	0.992244	0.944618	0.96299	0.934903	0.929532	0.949206	0.949376	0.962685	0.952519	0.936163	0.977551	0.955233	0.958058	0.940918	0.972335	0.905699	0.950896	0.962277	0.946593	0.971504	0.958238	0.916825	0.943307	0.968271	0.951958	0.938569	0.930749	0.915173	0.960998
Natural.killer.T.cell	0.588596	0.56923	0.567167	0.60239	0.54068	0.583947	0.640897	0.589165	0.563858	0.605268	0.607274	0.594879	0.596281	0.625225	0.573703	0.497554	0.561354	0.613654	0.638486	0.569537	0.569307	0.604113	0.686421	0.559419	0.574163	0.506397	0.581392	0.60401	0.626832	0.545931	0.607891	0.66005	0.65598	0.542883	0.595719	0.595971	0.615548	0.588505	0.592567	0.621764	0.577407	0.59822	0.561693	0.631252	0.515297	0.595829	0.586516	0.549231	0.589948
Natural.killer.cell	0.658929	0.648114	0.6386	0.680866	0.639234	0.680095	0.69476	0.675335	0.684902	0.688271	0.692388	0.669167	0.689382	0.672697	0.662335	0.636348	0.672572	0.665908	0.670933	0.675798	0.663345	0.681084	0.732345	0.661904	0.644637	0.615426	0.646487	0.652467	0.697836	0.660619	0.702127	0.714577	0.702063	0.680353	0.628646	0.659354	0.630403	0.627523	0.690513	0.725191	0.632526	0.699483	0.668236	0.700071	0.623167	0.634713	0.645181	0.621796	0.638705
Neutrophil	0.192434	0.153914	0.17156	0.126543	0.157191	0.102311	0.122202	0.151491	0.109241	0.127093	0.0759917	0.148351	0.15856	0.169247	0.103638	0.108671	0.141094	0.148116	0.142117	0.132425	0.206824	0.131435	0.111979	0.0818225	0.132029	0.188744	0.0958467	0.190111	0.131402	0.107487	0.117959	0.0503786	0.187882	0.153634	0.177089	0.228127	0.189177	0.154465	0.184233	0.217956	0.149042	0.0899712	0.127226	0.19881	0.144763	0.0628482	0.179027	0.0844487	0.184472
Plasmacytoid.dendritic.cell	0.918714	0.872975	0.931096	0.907007	0.895656	0.894854	0.923974	0.914749	0.920361	0.91604	0.92623	0.927707	0.92377	0.907085	0.906681	0.877131	0.899587	0.933759	0.923815	0.919669	0.879499	0.945179	0.930631	0.927021	0.891559	0.874404	0.884391	0.919764	0.954814	0.901263	0.945299	0.94156	0.916159	0.903326	0.932848	0.945118	0.92554	0.900048	0.935063	0.924885	0.890029	0.929669	0.916701	0.911386	0.932218	0.908146	0.896938	0.890927	0.925606
Regulatory.T.cell	0.607115	0.545672	0.536175	0.633356	0.525597	0.540171	0.688496	0.62013	0.575077	0.585599	0.599772	0.592349	0.5522	0.567643	0.569896	0.539673	0.546544	0.532009	0.56505	0.499099	0.543378	0.641403	0.636369	0.558516	0.593477	0.453109	0.53252	0.575417	0.562869	0.564258	0.576192	0.653869	0.59382	0.487711	0.598134	0.549821	0.630341	0.568626	0.619964	0.612862	0.479839	0.539062	0.563796	0.560334	0.495923	0.4772	0.539486	0.522875	0.610349
T.follicular.helper.cell	0.766083	0.744423	0.707134	0.741831	0.741385	0.7018	0.784803	0.751283	0.755472	0.744783	0.740898	0.725208	0.709087	0.715315	0.7317	0.709208	0.72287	0.72198	0.714254	0.706717	0.724242	0.726032	0.796402	0.772367	0.732072	0.730676	0.71914	0.762048	0.768673	0.716521	0.709998	0.755371	0.762754	0.707579	0.722073	0.730474	0.762304	0.740239	0.770361	0.748328	0.699619	0.741535	0.728016	0.705285	0.688056	0.713616	0.736115	0.71709	0.7393
Type.1.T.helper.cell	0.669916	0.6687	0.678544	0.691757	0.646107	0.676851	0.723066	0.688511	0.686356	0.674113	0.695493	0.698355	0.681184	0.703923	0.65049	0.656299	0.681317	0.681035	0.687372	0.662878	0.67953	0.689812	0.74634	0.690181	0.704255	0.669209	0.687772	0.712412	0.688646	0.696347	0.713225	0.729506	0.732079	0.676859	0.695924	0.671111	0.706203	0.678637	0.723438	0.74095	0.615612	0.690462	0.686741	0.681329	0.625309	0.661134	0.67695	0.654827	0.672591
Type.17.T.helper.cell	0.453117	0.418651	0.438018	0.425031	0.421527	0.425865	0.437516	0.408116	0.509516	0.451728	0.424363	0.507348	0.45337	0.434128	0.409603	0.409484	0.398143	0.444434	0.44362	0.426698	0.360055	0.457442	0.479905	0.409417	0.4134	0.432642	0.457525	0.387183	0.408407	0.426698	0.427988	0.456853	0.434073	0.431654	0.439444	0.446246	0.421896	0.416219	0.428394	0.432247	0.341136	0.482976	0.426858	0.408206	0.38926	0.423993	0.416608	0.391036	0.399948
Type.2.T.helper.cell	0.525874	0.495931	0.521083	0.523566	0.511423	0.528584	0.517918	0.529029	0.537176	0.50296	0.505697	0.496012	0.508615	0.530564	0.521849	0.538067	0.539743	0.558468	0.500247	0.537566	0.519016	0.565607	0.565102	0.534791	0.503338	0.524122	0.550254	0.51982	0.540588	0.514441	0.513897	0.540057	0.507799	0.527607	0.540621	0.537056	0.571898	0.528257	0.538235	0.592641	0.532836	0.528885	0.562796	0.534512	0.546557	0.541083	0.524811	0.54827	0.501128
[truncated: 80 more columns]
